# Supplementary material for: Cell Therapy for Neurological Disorders: The Perspective of Promising Cells
Source: Biology (Basel). 2021 Nov 6;10(11):1142. doi: 10.3390/biology10111142 (PMC8614777; doi:10.3390/biology10111142)
Supplement: Supplementary file 1 [file biology-10-01142-s001.zip]

Archive with 1 entries (1 files):
- biology-1430795-supplementary.pdf
